# Supplementary material for: The Rainbow Arching over the Fluorescent Thienoviologen Mesophases
Source: Nanomaterials (Basel). 2022 Dec 1;12(23):4284. doi: 10.3390/nano12234284 (PMC9736400; doi:10.3390/nano12234284)
Supplement: Supplementary file 1 [file nanomaterials-12-04284-s001.zip]

Archive with 1 entries (1 files):
- nanomaterials-2061268-supplementary.pdf
